# Supplementary material for: Resveratrol Alleviates Diabetic Periodontitis-Induced Alveolar Osteocyte Ferroptosis Possibly via Regulation of SLC7A11/GPX4
Source: Nutrients. 2023 Apr 28;15(9):2115. doi: 10.3390/nu15092115 (PMC10181281; doi:10.3390/nu15092115)
Supplement: Supplementary file 1 [file nutrients-15-02115-s001.zip]

Archive with 1 entries (1 files):
- nutrients-2321272-supplementary.pdf
